# Supplementary material for: Synthesis, Characterization, and X-ray Crystallography, of the First Cyclohexadienyl Trifluoromethyl Metal Complex (η5-C6H7)Fe(CO)2CF3
Source: Molecules. 2022 Nov 5;27(21):7595. doi: 10.3390/molecules27217595 (PMC9654653; doi:10.3390/molecules27217595)
Supplement: Supplementary file 1 [file molecules-27-07595-s001.zip]

Archive with 1 entries (1 files):
- molecules-1889152-supplementary.pdf
